# Supplementary material for: Intranasal Administration of Undifferentiated Oligodendrocyte Lineage Cells as a Potential Approach to Deliver Oligodendrocyte Precursor Cells into Brain
Source: Int J Mol Sci. 2021 Oct 4;22(19):10738. doi: 10.3390/ijms221910738 (PMC8509516; doi:10.3390/ijms221910738)
Supplement: Supplementary file 1 [file ijms-22-10738-s001.zip]

Archive with 1 entries (1 files):
- ijms-1394224-supplementary.pdf
